# Supplementary material for: Influence of the Postmortem/Storage Time of Human Corneas on the Properties of Cultured Limbal Epithelial Cells
Source: Cells. 2022 Aug 31;11(17):2716. doi: 10.3390/cells11172716 (PMC9455001; doi:10.3390/cells11172716)
Supplement: Supplementary file 1 [file cells-11-02716-s001.zip]

Archive with 1 entries (1 files):
- cells-1776961-supplementary.pdf
